# Supplementary material for: Genome-Wide Identification and Expression Pattern Analysis of the DNA Methyltransferase Gene Family Revealed the DNA Methylation Response to Tapping in Rubber Tree
Source: Plants (Basel). 2025 Oct 27;14(21):3284. doi: 10.3390/plants14213284 (PMC12610022; doi:10.3390/plants14213284)
Supplement: Supplementary file 1 [file plants-14-03284-s001.zip]

Archive with 4 entries (4 files):
- Supplementary File/Table S1. Primers used for RT-qPCR analysis.xlsx
- Supplementary File/Table S2. Distribution of conserved motifs in Hb-MTase based on the results of MEME analysis.xlsx
- Supplementary File/Table S3. Information of MTase genes in the 5 tested species.xlsx
- Supplementary File/Table S4. Number of cis-elements in the promoter region of DoMTase and dMTase genes.xlsx
