# Supplementary material for: Genome-Wide Identification and Expression Pattern Analysis of the DNA Methyltransferase Gene Family Revealed the DNA Methylation Response to Tapping in Rubber Tree
Source: Plants (Basel). 2025 Oct 27;14(21):3284. doi: 10.3390/plants14213284 (PMC12610022; doi:10.3390/plants14213284)
Supplement: Supplementary file 1 [file plants-14-03284-s001.zip › Supplementary File/Table S1. Primers used for RT-qPCR analysis.xlsx]

## Sheet: Sheet1
Table S1. Primers used for RT-qPCR analysis
Primers	Primer sequences (5′→3′)	Product length (bp)
HbYLS8-F	CCTCGTCGTCATCCGATTC	131
HbYLS8-R	CAGGCACCTCAGTGATGTC
HbMET1-1F	GCAAGTCCATATCACTTCACCATC	137
HbMET1-1R	CTTGCTTCAGCTCGTTGTGG
HbMET1-2F	GGCTCAGAGCTCAGGGTTAC	147
HbMET1-2R	AGTTGTCACCAAAGCCCCAT
HbCMT3-2F	GGATACTCATCAAGCATGCCTAC	99
HbCMT3-2R	TCAGCTTTTCAACAAGACAATCCAA
HbDNMT2F	TGTTGCTCGTGGAAAATGTTGT	123
HbDNMT2R	CAGAGGTCTGCAATGCAAATACA
HbDRM2-2F	CGGCAAGATCATCTGCAAGC	142
HbDRM2-2R	TGGCGAGAAATAATGCCTGGA
HbDRM3-2F	GGATTCTCACCTTCGCTTGTTG	193
HbDRM3-2R	CATCTGGCTCCTCTTTTGGTTGA
