# Supplementary material for: Genome-Wide Identification and Expression Pattern Analysis of the DNA Methyltransferase Gene Family Revealed the DNA Methylation Response to Tapping in Rubber Tree
Source: Plants (Basel). 2025 Oct 27;14(21):3284. doi: 10.3390/plants14213284 (PMC12610022; doi:10.3390/plants14213284)
Supplement: Supplementary file 1 [file plants-14-03284-s001.zip › Supplementary File/Table S2. Distribution of conserved motifs in Hb-MTase based on the results of MEME analysis.xlsx]

## Sheet: Sheet1
Table S2. Distribution of conserved motifs in Hb-MTase based on the results of MEME (http://meme-suite.org/) analysis
Name	Sequences	Width	Sites	E-value
Motif 1	FHPEQDRILTIRENARLQGFPDSYKFAGNIKHKHRQIGNAVPPPLAIALG	50	7	5.0e-165
Motif 2	NJLPLPGGVDFICGGPPCQGFSGSNRFRN	29	11	5.9e-113
Motif 3	TVAYHLSVLKDLFPGGINLLSLFSGIGGAEVALHRLGIRLKNVVSVEISE	50	5	1.1e-099
Motif 4	DSKYFCAAARKRGYVHNLPIQNRFPJLPKPPMTIEEALPHTKKWWPSWDT	50	5	8.1e-103
Motif 5	TVKDAIGDLPPVGNGASRTEMKYENDPVSWFQKKIRLDKDVLTDHISKEM	50	7	3.0e-099
Motif 6	ALGRLIEMNYQVRIGILAAGAYGLPQFRMRVFJWGARPTEKLPQYPLPTH	50	5	3.3e-095
Motif 7	WNLVWVGRNKVAPJEPDELEMJLGFPRNHTRGGGSNRTDRYKSLGNSFQV	50	5	1.8e-079
Motif 8	PTEPKSVTERSLPEAAAKPPYFYYENVALAPKGVWSTISRFLYDVEPEFV	50	5	1.5e-076
Motif 9	GQVVDLIPWCLPNTAKRHNQWKGLFGRLDWEGNFPTSITDPQPMGKVGMC	50	3	9.8e-062
Motif 10	WSKVQCEMJLAFLSFVDYFRPKFVLLENV	29	7	1.5e-056
Motif 11	LDLYSGCGAMSTGSSSGSNLSSLFLGMGFAPELVKKAIZE	40	8	1.4e-048
Motif 12	SSQCLLYDHRPLELNSDDYQRVCRIPKKKGANFRDLPGVRVRPDNKVEWD	50	3	5.1e-047
Motif 13	NRNILRAWWEQTGQTGELIDIVDVQELNA	29	7	1.6e-045
Motif 14	LLRMGYSVEEADIAMEKCGPDASIDELTDFICAAQMAK	38	5	4.8e-046
Motif 15	RVYLDSGKPLVPDYAMTFVNGSSSKPFARLWWDETVPTVVTRAEPHNQAI	50	3	1.4e-049
Motif 16	LQICYGDPKDKGERGLYFKVSWKNYGPEYNTWEPIDGLGNCQKAIKDFVT	50	3	1.5e-037
Motif 17	RTRWPHRYVKKTNKQATGSKSSNTKDDSEENIPARCHYIQAEVDGRFIYN	50	2	5.5e-023
Motif 18	GKESSLFFDFVRILDLVRCJM	21	5	1.0e-018
Motif 19	CDYFCDMLYLLPYSTFVKLPPENTTISNESSSTLSSDDDMN	41	3	2.1e-018
Motif 20	NYLKTEDGSIKYIDRIRKAFEAIEG	25	8	1.3e-017
