# Supplementary material for: Genome-Wide Identification and Expression Pattern Analysis of the DNA Methyltransferase Gene Family Revealed the DNA Methylation Response to Tapping in Rubber Tree
Source: Plants (Basel). 2025 Oct 27;14(21):3284. doi: 10.3390/plants14213284 (PMC12610022; doi:10.3390/plants14213284)
Supplement: Supplementary file 1 [file plants-14-03284-s001.zip › Supplementary File/Table S3. Information of MTase genes in the 5 tested species.xlsx]

## Sheet: Sheet1
Table S3. Information of MTase genes in the 5 tested species
Latin name of specie	Gene name	Gene ID	Source
Oryza sativa	OsMET1-1	XP_015628331	NCBI
	OsMET1-2	BAT00336	NCBI
	OsCMT3	XP_015613201	NCBI
	OsCMT1	XP_015630016	NCBI
	OsCMT2	XP_015639449	NCBI
	OsDRM2	XP_015630994	NCBI
	OsDRM3	XP_015639540	NCBI
	OsDRM1A	ABA91139	NCBI
	OsDNMT2	XP_015621754	NCBI
	OsZmet3	AAN61474	NCBI
Arabidopsis thaliana	AtMET1	NP_199727	NCBI
	AtMET2A	NP_193150	NCBI
	AtMET2B	NP_192638	NCBI
	AtMET3	NP_193097	NCBI
	AtDRM1	NP_197042	NCBI
	AtDRM2	NP_196966	NCBI
	AtDRM3	NP_566573	NCBI
	AtCMT1	NP_565245	NCBI
	AtCMT2	NP_193637	NCBI
	AtCMT3	NP_177135	NCBI
	AtDNMT2	NP_568474	NCBI
Manihot esculenta	MeMET1-1	cassava4.1_000183m	PHYTOZOME
	MeMET1-2	cassava4.1_029524m	PHYTOZOME
	MeCMT1b	cassava4.1_001168m	PHYTOZOME
	MeCMT1a	cassava4.1_027850m	PHYTOZOME
	MeCMT2	cassava4.1_021924 m	PHYTOZOME
	MeDRM1b	cassava4.1_003462m	PHYTOZOME
	MeDnmt2	cassava4.1_010517m	PHYTOZOME
Ricinus communis	RcMET1-1	29983.m003308	PHYTOZOME
	RcMET1-2	29609.m000606	PHYTOZOME
	RcCMT1	29827.m002677	PHYTOZOME
	RcCMT2	28582.m000332	PHYTOZOME
	RcDRM2	29889.m003366	PHYTOZOME
	RcDRM3	29917.m001982	PHYTOZOME
	RcDRM1	29631.m001043	PHYTOZOME
	RcDnmt2	29848.m004665	PHYTOZOME
Solanum lycopersicum	SLMET1	AJ002140	NCBI
	SLCMT2	XM_004252792	NCBI
	SLCMT3	XM_004228549	NCBI
	SLCMT4	XR_182971	NCBI
	SLDRM5	EU344815	NCBI
	SLDRM6	SGN-U321564	Sol Genomics Network
	SLDRM8	SGN-U325992	Sol Genomics Network
	SLMETL	XP_004245195	NCBI
