# Supplementary material for: Genome-Wide Identification and Expression Pattern Analysis of the DNA Methyltransferase Gene Family Revealed the DNA Methylation Response to Tapping in Rubber Tree
Source: Plants (Basel). 2025 Oct 27;14(21):3284. doi: 10.3390/plants14213284 (PMC12610022; doi:10.3390/plants14213284)
Supplement: Supplementary file 1 [file plants-14-03284-s001.zip › Supplementary File/Table S4. Number of cis-elements in the promoter region of DoMTase and dMTase genes.xlsx]

## Sheet: Sheet1
Table S4. Number of cis-elements in the promoter region of DoMTase and dMTase genes.
	Environment					Phytohormone					Stage		TF	Tissue
	Anaerobic	MeJA	Low-temperature	Light	Mixed stress	Gibberellin	Salicylic acid	Abscisic acid	Auxin	Zein	Cell Cycle	Circadian	MYB Binding Site	Palisade mesophyll cells	Endosperm	Meristem
HbMET1-1	4	0	0	12	1	1	0	0	0	0	0	0	1	0	0	0
HbMET1-2	2	0	1	13	0	2	0	3	0	0	0	1	1	1	0	0
HbMET1-3	1	2	0	10	0	2	0	2	0	0	0	1	1	1	0	0
HbMET1-4	4	2	0	15	1	4	1	1	0	0	1	1	0	0	0	2
HbCMT2	0	4	1	15	1	1	0	2	2	0	0	0	0	0	0	0
HbCMT3-1	3	4	0	12	2	1	0	0	1	0	0	0	1	0	0	0
HbCMT3-2	3	4	0	12	1	1	1	0	0	0	0	0	1	0	0	0
HbDRM1	1	2	0	8	0	1	1	0	0	0	0	0	1	0	0	1
HbDRM2-1	3	2	0	10	1	0	1	0	0	0	0	0	0	0	0	0
HbDRM2-2	2	0	0	9	0	0	0	0	0	0	0	0	0	0	1	1
HbDRM3-1	2	0	0	15	1	0	1	1	0	1	0	2	1	0	1	0
HbDRM3-2	1	2	0	14	0	2	1	0	1	0	0	0	1	0	0	0
HbDNMT2	0	0	2	14	0	0	0	1	0	1	0	0	2	0	0	0
